# Supplementary material for: Impaired Mitochondrial Energy Metabolism Regulated by p70S6K: A Putative Pathological Feature in Alzheimer’s Disease
Source: Metabolites. 2024 Jun 29;14(7):369. doi: 10.3390/metabo14070369 (PMC11278668; doi:10.3390/metabo14070369)
Supplement: Supplementary file 1 [file metabolites-14-00369-s001.zip]

Archive with 1 entries (1 files):
- metabolites-3055920-supplementary.pdf
